# Supplementary material for: A New Pipeline to Automatically Segment and Semi-Automatically Measure Bone Length on 3D Models Obtained by Computed Tomography
Source: Front Cell Dev Biol. 2021 Aug 26;9:736574. doi: 10.3389/fcell.2021.736574 (PMC8427701; doi:10.3389/fcell.2021.736574)
Supplement: Supplementary Table 1 — All the measurements obtained and analyzed in the manuscript. [file Table_1.XLSX]

## Sheet: P7 40 um
Scan Date (yy-mm-dd)	Sample ID	Scan time (min)	Voltage (kV)	Current (uA)	Exposure (ms)	Element	Side	Mimics (650)	Mimics (398)	BoneJ (500)	BoneJ (385)	Notes	L/R Ratio Mimics High	L/R Ratio Mimics Low	L/R Ratio BoneJ High	L/R Ratio BoneJ Low
19-03-21	DTA 16	5	80	500	180	Tibia	Right	6.333	6.598	6.146	6.316
	DTA 16					Tibia	Left	6.168	6.591	6.228	6.41		0.973946	0.998939	1.01334	1.01488
	DTA 16					Femur	Right	4.779	4.977	4.589	4.736
	DTA 16					Femur	Left	4.652	4.933	4.669	4.765		0.973425	0.991159	1.01743	1.00612
	DTA 16					Humerus	Right	5.26	5.362	5.188	5.247
	DTA 16					Humerus	Left	5.247	5.337	5.19	5.238		0.997529	0.995338	1.00039	0.998285
	DTA 16					Radius	Right	5.21	5.328
	DTA 16					Radius	Left	5.221	5.305				1.00211	0.995683
19-04-26	DTA 12	5	80	500	180	Tibia	Right	6.683	7.111	6.687	6.886
	DTA 12					Tibia	Left	6.681	6.976	6.618	6.801		0.999701	0.981015	0.989681	0.987656
	DTA 12					Femur	Right	5.001	5.375	4.968	5.145
	DTA 12					Femur	Left	5.107	5.267	5.027	5.111		1.0212	0.979907	1.01188	0.993392
	DTA 12					Humerus	Right	5.316	5.467	5.295	5.358
	DTA 12					Humerus	Left	5.206	5.343	5.138	5.214		0.979308	0.977318	0.970349	0.973124
	DTA 12					Radius	Right	5.437	5.571
	DTA 12					Radius	Left	5.391	5.476				0.991539	0.982947
19-04-26	DTA 16	5	80	500	180	Tibia	Right	6.447	6.77	6.484	6.59
	DTA 16					Tibia	Left	6.449	6.671	6.412	6.553		1.00031	0.985377	0.988896	0.994385
	DTA 16					Femur	Right	4.685	5.115	4.709	4.928
	DTA 16					Femur	Left	4.816	5.063	4.763	4.889		1.02796	0.989834	1.01147	0.992086
	DTA 16					Humerus	Right	5.162	5.293	5.133	5.166
	DTA 16					Humerus	Left	5.142	5.281	5.054	5.134		0.996126	0.997733	0.984609	0.993806
	DTA 16					Radius	Right	5.203	5.3
	DTA 16					Radius	Left	5.189	5.305				0.997309	1.00094
2025-10-19	DTA 12	5	80	500	180	Tibia	Right	5.97913	6.71154	5.999	6.349
	DTA 12					Tibia	Left	6.24371	6.82915	6.206	6.625		1.04425	1.01752	1.03451	1.04347
	DTA 12					Femur	Right	4.053	5.03569	4.284	4.659
	DTA 12					Femur	Left	4.56226	5.17206	4.362	4.969		1.12565	1.02708	1.01821	1.06654
	DTA 12					Humerus	Right	5.26425	5.66768	5.714	6.643	fused with Ra/Ul in BoneJ
	DTA 12					Humerus	Left	5.23368	5.41459	5.175	5.265		0.994193	0.955345	0.90567	0.792564
	DTA 12					Radius	Right	5.33088	5.55938
	DTA 12					Radius	Left	5.29106	5.47911				0.99253	0.985561
2025-10-19	DTA 16					Tibia	Right	5.55983	6.34394	5.653	6.073
	DTA 16					Tibia	Left	5.94634	6.50003	5.98	6.218		1.06952	1.0246	1.05785	1.02388
	DTA 16					Femur	Right	3.77053	4.4011		3.999
	DTA 16					Femur	Left	4.14209	4.88099	4.103	4.698		1.09854	1.10904		1.17479
	DTA 16					Humerus	Right	5.123	5.25344	5.059	5.139
	DTA 16					Humerus	Left	5.12607	5.28602	5.01	5.138		1.0006	1.0062	0.990314	0.999805
	DTA 16					Radius	Right	5.08537	5.24499
	DTA 16					Radius	Left	5.10248	5.27458				1.00336	1.00564
19-09-13	DTA 12					Tibia	Right	6.11934	6.96086	6.093	6.476
	DTA 12					Tibia	Left	6.27725	6.7495	6.271	6.468		1.02581	0.969636	1.02921	0.998765
	DTA 12					Femur	Right	4.3706	5.08029	4.341	4.774
	DTA 12					Femur	Left	4.68504	5.13624	4.549	4.901		1.07194	1.01101	1.04792	1.0266
	DTA 12					Humerus	Right	5.10863	5.35173	5.086	5.143
	DTA 12					Humerus	Left	4.9891	5.14519	4.892	4.977		0.976602	0.961407	0.961856	0.967723
	DTA 12					Radius	Right	5.29345	5.46931
	DTA 12					Radius	Left	4.95889	5.30191				0.936797	0.969393

## Sheet: P7 20 um
Scan Date (yy-mm-dd)	Sample ID	Scan time (min)	Voltage (kV)	Current (uA)	Exposure (ms)	Element	Right/Left	Mimics (650)	Mimics (398)	BoneJ (500)	BoneJ (385)	Notes	L/R Ratio Mimics High	L/R Ratio Mimics Low	L/R Ratio BoneJ High	L/R Ratio BoneJ Low
19-06-04	DTA 16	10	80	500	600	Tibia	Right	6.447	6.8	6.337	6.707
	DTA 16					Tibia	Left	6.503	6.754	6.271	6.666		1.00869	0.993235	0.989585	0.993887
	DTA 16					Femur	Right	4.602	5.123	4.31	4.952
	DTA 16					Femur	Left	4.892	5.085	4.68	4.983		1.06302	0.992582	1.08585	1.00626
	DTA 16					Humerus	Right	5.185	5.26	5.08	5.174
	DTA 16					Humerus	Left	5.108	5.248	4.933	5.14		0.985149	0.997719	0.971063	0.993429
	DTA 16					Radius	Right	5.233	5.316
	DTA 16					Radius	Left	5.194	5.279				0.992547	0.99304
19-06-04	DTA 12	10	80	500	600	Tibia	Right	6.665	7.112	6.57	6.907
	DTA 12					Tibia	Left	6.778	7.032	6.617	7.002		1.01695	0.988751	1.00715	1.01375
	DTA 12					Femur	Right	4.88	5.344	4.761	5.24
	DTA 12					Femur	Left	5.204	5.333	5.056	5.209		1.06639	0.997942	1.06196	0.994084
	DTA 12					Humerus	Right	5.29	5.444	5.184	5.359
	DTA 12					Humerus	Left	5.217	5.346	5.11	5.242		0.9862	0.981999	0.985725	0.978168
	DTA 12					Radius	Right	5.522	5.582
	DTA 12					Radius	Left	5.372	5.497				0.972836	0.984772
19-07-03	DTA 16	10	80	500	600	Tibia	Right	6.18998	6.80741	6.138	6.54
	DTA 16					Tibia	Left	6.57081	6.77986	6.415	6.684		1.06152	0.995953	1.04513	1.02202
	DTA 16					Femur	Right	4.28311	5.08309	4.271	4.919
	DTA 16					Femur	Left	4.76564	5.06805	4.75	4.689		1.11266	0.997041	1.11215	0.953243
	DTA 16					Humerus	Right	5.10199	5.216	5.041	5.104
	DTA 16					Humerus	Left	5.0705	5.23289	4.997	5.13		0.993828	1.00324	0.991272	1.00509
	DTA 16					Radius	Right	5.02912	5.20279
	DTA 16					Radius	Left	5.18711	5.24623				1.03142	1.00835
19-07-03	DTA 12					Tibia	Right	6.53825	7.11922	6.46	6.916
	DTA 12					Tibia	Left	6.7494	6.99643	6.532	6.895		1.03229	0.982752	1.01115	0.996964
	DTA 12					Femur	Right	4.80945	5.33044	4.71	5.132
	DTA 12					Femur	Left	5.09481	5.30155	4.982	5.192		1.05933	0.99458	1.05775	1.01169
	DTA 12					Humerus	Right	5.2718	5.417	4.71	5.316
	DTA 12					Humerus	Left	5.21685	5.31903	5.083	5.187		0.989577	0.981914	1.07919	0.975734
	DTA 12					Radius	Right	5.45003	5.50662
	DTA 12					Radius	Left	5.37852	5.49364				0.986879	0.997643
19-09-13	DTA 16					Tibia	Right	6.07467	6.78994	6.103	6.384
	DTA 16					Tibia	Left	6.26129	6.79848	6.234	6.58		1.03072	1.00126	1.02146	1.0307
	DTA 16					Femur	Right	4.20173	5.05188	4.191	4.527
	DTA 16					Femur	Left	4.62802	5.01511	4.614	4.856		1.10146	0.992722	1.10093	1.07268
	DTA 16					Humerus	Right	5.11627	5.24689	5.07	5.121
	DTA 16					Humerus	Left	4.98703	5.17661	4.961	5.073		0.974739	0.986605	0.978501	0.990627
	DTA 16					Radius	Right	5.17834	5.2518
	DTA 16					Radius	Left	5.00348	5.19039				0.966232	0.988307
19-09-13	DTA 12					Tibia	Right	6.4951	7.10625	6.455	6.849
	DTA 12					Tibia	Left	6.45837	6.9455	6.53	6.808		0.994345	0.977379	1.01162	0.994014
	DTA 12					Femur	Right	4.79278	5.36164	4.721	5.154
	DTA 12					Femur	Left	5.05079	5.28266	4.957	5.143		1.05383	0.985269	1.04999	0.997866
	DTA 12					Humerus	Right	5.28239	5.4325	5.224	5.324
	DTA 12					Humerus	Left	5.22108	5.33886	5.129	5.202		0.988394	0.982763	0.981815	0.977085
	DTA 12					Radius	Right	5.46795	5.56494
	DTA 12					Radius	Left	5.34344	5.45487				0.977229	0.980221

## Sheet: P7 skeletal prep
Sample ID	Element	Side	Length (mm)	L/R ratio
DTA 16	Humerus	Right	4.80037	0.986592
DTA 16	Humerus	Left	4.73601
DTA 16	Radius	Right	4.96082
DTA 16	Radius	Left	Damaged
DTA 16	Femur	Right	4.72201	1
DTA 16	Femur	Left	4.72201
DTA 16	Tibia	Right	6.31343	1.0034
DTA 16	Tibia	Left	6.33489
DTA 12	Humerus	Right	4.91231	0.984239
DTA 12	Humerus	Left	4.83489
DTA 12	Radius	Right	5.13619	0.998184
DTA 12	Radius	Left	5.12687
DTA 12	Femur	Right	4.9291	0.999243
DTA 12	Femur	Left	4.92537
DTA 12	Tibia	Right	6.57369
DTA 12	Tibia	Left	Damaged

## Sheet: E17.5 40um
Scan Date (yymmdd)	Sample ID	Scan time (min)	Voltage (kV)	Current (uA)	Exposure (ms)	Element	Mimics (398)	Mimics (226)	BoneJ (400)	BoneJ (280)	Intra-limb Mimics High	Intra-limb Mimics Low	Intra-limb BoneJ High	Intra-limb BoneJ Low
190731	190731_COL2_34 40um	5	80	500	180	Clavicle	2.13797	2.3433	1.937	2.069	H/R	H/R	H/R	H/R
	190731_COL2_34 40um					Femur	1.66366		1.488	1.636	1.16507	1.03112	1.21424	1.18883
	190731_COL2_34 40um					Humerus	2.13551	2.34862	1.944	2.065
	190731_COL2_34 40um					Radius	1.83295	2.27773	1.601	1.737	F/T	F/T	F/T	F/T
	190731_COL2_34 40um					Tibia	2.00143		1.753	1.935	0.831236		0.848831	0.845478
190731	190731_COL2_35 40um	5	80	500	180	Clavicle	2.19986	2.39999	1.906	2.064	H/R	H/R	H/R	H/R
	190731_COL2_35 40um					Femur	1.65964	2.35207	1.521	1.598	1.20566	1.25144	1.27666	0.882854
	190731_COL2_35 40um					Humerus	2.16807	2.53896	1.975	2.178
	190731_COL2_35 40um					Radius	1.79825	2.02883	1.547	2.467	F/T	F/T	F/T	F/T
	190731_COL2_35 40um					Tibia	2.07534	2.79248	1.859	1.993	0.799695	0.842287	0.818182	0.801806
190731	190731_COL2_36DCM	5	80	500	180	Clavicle	2.24559	2.47564	2.001	2.091	H/R	H/R	H/R	H/R
	190731_COL2_36DCM					Femur	1.6794	3.51616	1.466	1.569	1.23621	1.11459	1.29285	1.20646
	190731_COL2_36DCM					Humerus	2.25634	2.3994	2.097	2.168
	190731_COL2_36DCM					Radius	1.82521	2.15272	1.622	1.797	F/T	F/T	F/T	F/T
	190731_COL2_36DCM					Tibia	2.05594	2.41266	1.699	1.947	0.816853	1.45738	0.862861	0.805855
190913	190913_COL2_34	5	80	500	180	Clavicle	1.90111	2.10757	1.484	1.768	H/R	H/R	H/R	H/R
	190913_COL2_34					Femur	1.53298	1.71508	1.315	1.411	1.28405	1.1694	1.38544	1.23901
	190913_COL2_34					Humerus	1.87237	2.0826	1.56	1.747
	190913_COL2_34					Radius	1.45817	1.78092	1.126	1.41	F/T	F/T	F/T	F/T
	190913_COL2_34					Tibia	1.81563	2.09031	1.339	1.722	0.844324	0.820491	0.982076	0.819396
190913	190913_COL2_35	5	80	500	180	Clavicle	2.01338	2.188	1.593	1.848	H/R	H/R	H/R	H/R
	190913_COL2_35					Femur	1.54476	1.70125	1.308	1.476	1.21131	1.22675	1.49573	1.29864
	190913_COL2_35					Humerus	2.00144	2.19848	1.75	1.909
	190913_COL2_35					Radius	1.6523	1.79212	1.17	1.47	F/T	F/T	F/T	F/T
	190913_COL2_35					Tibia	1.93392	2.09096	1.385	1.745	0.798771	0.813621	0.944404	0.845845
190913	190913_COL2_36	5	80	500	180	Clavicle	1.96513	2.26747	1.602	1.906	H/R	H/R	H/R	H/R
	190913_COL2_36					Femur	1.58617	1.83056	1.348	1.527	1.22936	1.1338	1.43878	1.27502
	190913_COL2_36					Humerus	2.02816	2.19857	1.692	1.975
	190913_COL2_36					Radius	1.64977	1.93911	1.176	1.549	F/T	F/T	F/T	F/T
	190913_COL2_36					Tibia	1.73463	2.06859	1.23	1.794	0.914414	0.884931	1.09593	0.851171
190913	190913_COL2_34_2dcm	5	80	500	180	Clavicle	2.04729	2.18114	1.426	1.902	H/R	H/R	H/R	H/R
	190913_COL2_34_2dcm					Femur	1.50635	1.68523	1.274	1.445	1.20578	1.1673	1.37131	1.22122
	190913_COL2_34_2dcm					Humerus	1.87228	2.1051	1.625	1.761
	190913_COL2_34_2dcm					Radius	1.55275	1.80339	1.185	1.442	F/T	F/T	F/T	F/T
	190913_COL2_34_2dcm					Tibia	1.83861	2.01487	1.442	1.662	0.819287	0.836396	0.883495	0.869434
190913	190913_COL2_35_2dcm	5	80	500	180	Clavicle	1.97942	2.17128	1.721	1.854	H/R	H/R	H/R	H/R
	190913_COL2_35_2dcm					Femur	1.4854	1.65856	1.347	1.418	1.35864	1.2482	1.3534	1.38905
	190913_COL2_35_2dcm					Humerus	1.9933	2.21138	1.754	1.878
	190913_COL2_35_2dcm					Radius	1.46713	1.77165	1.296	1.352	F/T	F/T	F/T	F/T
	190913_COL2_35_2dcm					Tibia	1.82221	2.00691	1.524	1.756	0.815164	0.826425	0.883858	0.807517
190913	190913_COL2_36_2dcm	5	80	500	180	Clavicle	2.00133	2.23849	1.718	1.792	H/R	H/R	H/R	H/R
	190913_COL2_36_2dcm					Femur	1.53333	1.72457	1.326	1.444	1.18149	1.18887	1.38936	1.25344
	190913_COL2_36_2dcm					Humerus	1.99664	2.21791	1.802	1.914
	190913_COL2_36_2dcm					Radius	1.68994	1.86556	1.297	1.527	F/T	F/T	F/T	F/T
	190913_COL2_36_2dcm					Tibia	1.59473	1.98683	1.363	1.516	0.961498	0.868001	0.972854	0.952507

## Sheet: E17.5 20um
Scan Date (yymmdd)	Sample ID	Scan time (min)	Voltage (kV)	Current (uA)	Exposure (ms)	Element	High Threshold (398)	Low Threshold (226)	BoneJ (400)	BoneJ (280)	Intra-limb Mimics High	Intra-limb Mimics Low	Intra-limb BoneJ High	Intra-limb BoneJ Low
191204	20191204 Col34 20um	5	80	500	600	Clavicle	2.25149	2.41988	2.106	2.164	H/R	H/R	H/R	H/R
	20191204 Col34 20um					Femur	1.51299	1.68115	1.337	1.417	1.16631	1.1543	1.16787	1.16164
	20191204 Col34 20um					Humerus	2.14297	2.34335	1.948	2.041
	20191204 Col34 20um					Radius	1.83739	2.03011	1.668	1.757	F/T	F/T	F/T	F/T
	20191204 Col34 20um					Tibia	1.88469	2.05955	1.368	1.716	0.802779		0.977339	0.825758
191204	20191204 Col36 20um	5	80	500	600	Clavicle	2.27165	2.49079	2.143	2.245	H/R	H/R	H/R	H/R
	20191204 Col36 20um					Femur	1.51706	1.69215	1.351	1.443	1.28286	1.23738	1.37765	1.30228
	20191204 Col36 20um					Humerus	2.21786	2.45185	2.083	2.167
	20191204 Col36 20um					Radius	1.72884	1.98148	1.512	1.664	F/T	F/T	F/T	F/T
	20191204 Col36 20um					Tibia	1.80356	2.05065	1.49	1.607	0.841148	0.825177	0.906711	0.897946
200115	200115_Col2_34 dcm	5	80	500	600	Clavicle	2.00486	2.19182	1.711	1.979	H/R	H/R	H/R	H/R
	200115_Col2_34 dcm					Femur	1.59236	2.03444	1.407	1.543	1.25262	1.26035	1.32806	1.24967
	200115_Col2_34 dcm					Humerus	1.96935	2.24349	1.68	1.902
	200115_Col2_34 dcm					Radius	1.57218	1.78005	1.265	1.522	F/T	F/T	F/T	F/T
	200115_Col2_34 dcm					Tibia	1.81713	2.37465	1.405	1.698	0.876305	0.856733	1.00142	0.908716
200115	200115_Col2_36 dcm	5	80	500	600	Clavicle	1.97983	2.34726	1.725	2.04	H/R	H/R	H/R	H/R
	200115_Col2_36 dcm					Femur	1.62662	1.94899	1.396	1.535	1.27734	1.17455	1.32515	1.23995
	200115_Col2_36 dcm					Humerus	2.04578	2.26189	1.781	1.912
	200115_Col2_36 dcm					Radius	1.6016	1.92575	1.344	1.542	F/T	F/T	F/T	F/T
	200115_Col2_36 dcm					Tibia	1.77148	2.29145	1.48	1.772	0.918227	0.850549	0.943243	0.866253
200115	200115_Col2_34_2 dcm	5	80	500	600	Clavicle	2.2152	2.53559	1.982	2.164	H/R	H/R	H/R	H/R
	200115_Col2_34_2 dcm					Femur	1.36526	1.5979	1.031	1.273	1.22405	1.28617	1.2996	1.28526
	200115_Col2_34_2 dcm					Humerus	2.08747	2.82847	1.939	2.041
	200115_Col2_34_2 dcm					Radius	1.70538	2.19914	1.492	1.588	F/T	F/T	F/T	F/T
	200115_Col2_34_2 dcm					Tibia	1.51124	2.04647	1.128	1.314	0.903404	0.780808	0.914007	0.968798
200115	200115_Col2_36_2 dcm	5	80	500	600	Clavicle	2.15142	2.46934	1.995	2.1	H/R	H/R	H/R	H/R
	200115_Col2_36_2 dcm					Femur	1.38914	1.65219	1.139	1.296	1.36545	1.23821	1.2649	1.34428
	200115_Col2_36_2 dcm					Humerus	2.2171	2.4156	1.91	2.128
	200115_Col2_36_2 dcm					Radius	1.62371	1.95088	1.51	1.583	F/T	F/T	F/T	F/T
	200115_Col2_36_2 dcm					Tibia	1.58226	1.85274	1.262	1.356	0.877947	0.891755	0.902536	0.955752
200115	200115_Col2_34_2.2 dcm	5	80	500	600	Clavicle	2.23146	2.3814	2.012	2.166	H/R	H/R	H/R	H/R
	200115_Col2_34_2.2 dcm					Femur	1.33418	1.5567	1.079	1.29	1.27314	1.23862	1.29119	1.25644
	200115_Col2_34_2.2 dcm					Humerus	2.07567	2.3937	1.92	2.097
	200115_Col2_34_2.2 dcm					Radius	1.63036	1.93256	1.487	1.669	F/T	F/T	F/T	F/T
	200115_Col2_34_2.2 dcm					Tibia	1.50731	1.9595	1.184	1.391	0.88514	0.794437	0.911318	0.92739
200115	200115_Col2_36_2.2 dcm	5	80	500	600	Clavicle	2.14126	2.4743	1.96	2.102	H/R	H/R	H/R	H/R
	200115_Col2_36_2.2 dcm					Femur	1.37317	1.68896	1.144	1.394	1.28924	1.21905	1.52056	1.25337
	200115_Col2_36_2.2 dcm					Humerus	2.15279	2.39172	1.96	2.048
	200115_Col2_36_2.2 dcm					Radius	1.66981	1.96196	1.289	1.634	F/T	F/T	F/T	F/T
	200115_Col2_36_2.2 dcm					Tibia	1.5832	1.98362	1.21	1.472	0.867338	0.851453	0.945455	0.947011
